# Supplementary material for: ERG responses to high-frequency flickers require FAT3 signaling in mouse retinal bipolar cells
Source: J Gen Physiol. 2025 Feb 4;157(2):e202413642. doi: 10.1085/jgp.202413642 (PMC11793021; doi:10.1085/jgp.202413642)
Supplement: Data S1 — shows source data underlying all figures is provided in MS Excel format. [file jgp_202413642_datas1.xlsx]

## Sheet: Summary Main
Figure 1
Oscillatory potentials
Amplitude (panel C)
	Mean	SEM	n (number of eyes)	Test	p value
Fat3∆TM/+	146.7	16.8	8
Fat3∆TM/∆TM	179.9	26.5	10	t test (two-tail, unpaired)	0.3334
Implicit time (panel D)
	Mean	SEM	n (number of eyes)	Test	p value
Fat3∆TM/+	34.38	0.183	8
Fat3∆TM/∆TM	33.7	0.366	10	t test (two-tail, unpaired)	0.1474
fERG amplitudes (panel F)
	Control						Fat3∆TM/∆TM
	0.5	10	20	30	40	50	0.5	10	20	30	40	50
Mean	477.8	101.9	49.46	43.43	23.59	14.48	465.5	94.22	35.63	12.65	4.223	1.565
SEM	13.63	5.903	3.475	1.163	1.661	1.226	31.36	14.03	7.195	3.293	1.689	1.044
p value (t test)							0.7243	0.6203	0.1007	<0.0001	<0.0001	<0.0001
n (number of eyes)	10	10	10	10	10	10	10	10	10	10	10	10
fERG implicit time 20Hz (panel G)
	Mean	SEM	n (number of eyes)	Test	p value
WT	36.5	0.5	10
Fat3∆TM/∆TM	46.2	0.997775	10	t test (two-tail, unpaired)	7.38063e-08
Step ERG d-wave (panel I)
	Mean	SEM	n (number of eyes)	Test	p value
WT	38.915	2.17165	10
Fat3∆TM/∆TM	30.241	3.00496	10	t test (two-tail, unpaired)	0.0310338
Figure 2
Ptf1a-cre cKO, 30Hz amp (panel C)
	Control						Ptf1acKO
	0.5	10	20	30	40	50	0.5	10	20	30	40	50
Mean	616.6	186.2	99.56	42.64	15.19	8.458	529.8	161.4	73.02	31.31	9.46	5.112
SEM	42.26	11.82	9.25	4.45	1.054	0.9934	43	13.59	9.925	5.897	2.71	2.049
p value (t test)							0.1715	0.1913	0.0707	0.1472	0.069	0.1639
n (number of eyes)	8	8	8	8	8	8	8	8	8	8	8	8
Ptf1a-cre cKO, Implicit time (panel D)
	Mean	SEM	n (number of eyes)	Test	p value
Hets	39	0.462	8
cKO	38.875	1.007	8	t test (two-tail, unpaired)	0.911858
Figure 4
OMPL Score (Panel D)
	Mean	SEM	No. of sections	n (number of animals)	test	p value
Control	0.095	0.065	14	3
Isl1 cKO	0.825	0.074	19	3	Nested t test	0.0346
No. cells in IPL (Panel G)
	Mean	SEM	No. of sections	n (number of animals)	test	p value
Control	1.25	0.35	12	3
Isl1 cKO	5.11	0.39	18	3	Nested t test	0.0058
No. Bhlhb5+ cells in IPL + GCL (Panel H)
	Mean	SEM	No. of sections	n (number of animals)	test	p value
Control	3.67	0.43	12	3
Isl1 cKO	9.33	0.67	18	3	Nested t test	0.0082
Islet1-cre cKO, Flicker amplitude (panel J)
	Control						Isl1cKO
	0.5	10	20	30	40	50	0.5	10	20	30	40	50
Mean	533	117	52.81	24.93	1.894	0	547.7	128.6	67.37	34.2	3.025	2.815
SEM	21.37	8.471	5.659	3.34	1.208	0	34.92	23.44	13.36	4.426	1.92	1.804
p value (t test)							0.7258	0.6524	0.3394	1257	0.6289	0.1497
n (number of eyes)	6	6	6	6	6	6	6	6	6	6	6	6
Islet1-cre cKO, Implicit time (panel K)
	Mean	SEM	n (number of eyes)	Test	p value
Control	38.166	0.792	6
Isl1 cKO	38.5	0.5	6	t test (two-tail, unpaired)	0.729393
Figure 5
fERG Amplitudes (panel F)
	Control						Fat3∆ICD/∆ICD
	0.5	10	20	30	40	50	0.5	10	20	30	40	50
Mean	392	55.15	28.39	24.04	12.68	7.33	417.5	48.05	16.52	7.025	0	0
SEM	28.5	4.356	2.424	1.869	0.7544	1.127	19.6	3.037	2.013	1.945	0	0
p value (t test)							0.4705	0.1981	0.0014	<0.0001	<0.0001	<0.0001
n (number of eyes)	10	10	10	10	10	10	10	10	10	10	10	10
fERG implicit time, 20Hz (panel G)
	Mean	SEM	n (number of eyes)	Test	p value
∆ICD/+	37.4	0.520683	10
∆ICD/∆ICD	41.9	0.835996	10	t test (two-tail, unpaired)	0.000237903
step ERG d-wave (panel I)
	Mean	SEM	n (number of eyes)	Test	p value
∆ICD/+	36.128	3.75494	10
∆ICD/∆ICD	14.4375	3.82555	10	t test (two-tail, unpaired)	0.000757394
Figure 6
PTPsigma Int Density in OPL (panel F)
	Mean	SEM	No. of sections	n (number of animals)	Test	p value
WT control	1	0.07	16	4
Fat3∆TM/∆TM	0.56	0.05	12	3	Nested t test	0.0237
HOMER1 Int Density in OPL (panel I)
	Mean	SEM	No. of sections	n (number of animals)	Test	p value
WT control	1	0.07	8	3
Fat3∆TM/∆TM	0.91	0.06	8	3	Nested t test	0.4119
Figure 7
GRIK1 Int Density in OPL (Panel C)
	Mean	SEM	No. of sections	n (number of animals)	Test	p value
WT control	1	0.06	60	13
Fat3∆TM/∆TM	0.56	0.04	54	12	Nested t test	0.0011
GRIK1 Int Density in OPL (Panel F)
	Mean	SEM	No. of sections	n (number of animals)	Test	p value
WT control	1	0.04	32	8
Fat3∆ICD/∆ICD	0.75	0.04	32	8	Nested t test	0.027
GRIK1 Int Density in OPL (Panel I)
	Mean	SEM	No. of sections	n (number of animals)	Test	p value
WT control	1	0.06	30	6
PtprsKO/KO	0.66	0.04	30	6	Nested t test	0.0221

## Sheet: Summary Supp
Figure S1
Scotopic (0.1 cd s/m2) (panel C)
	Mean	SEM	n (number of eyes)	Test	p value
a amplitude
Fat3∆TM/+	67.51	3.67823	8
Fat3∆TM/∆TM	93.873	14.2472	10	t test (two-tail, unpaired)	0.126572
b amplitude
Fat3∆TM/+	574.15	28.7563	8
Fat3∆TM/∆TM	491.54	30.0116	10	t test (two-tail, unpaired)	0.0686735
a implicit time
Fat3∆TM/+	22.875	0.226582	8
Fat3∆TM/∆TM	23.1	0.378594	10	t test (two-tail, unpaired)	0.639316
b implicit time
Fat3∆TM/+	82.625	2.28299	8
Fat3∆TM/∆TM	74.5	4.73814	10	t test (two-tail, unpaired)	0.173421
Photopic (bkg: 30 cd/m2) (panel E)
Fat3∆TM/+	Mean	SEM	n (number of eyes)	Test	p value
1 cds/m2	30.4087	3.35389	8
10 cds/m2	164.262	12.571	8
100 cds/m2	223.312	15.3451	8
1000 cds/m2	232.825	15.2609	8
Fat3∆TM/∆TM
1 cds/m2	23.62	2.49938	10	t test (two-tail, unpaired)	0.116783
10 cds/m2	157.071	11.4359	10	t test (two-tail, unpaired)	0.678409
100 cds/m2	217.38	16.2762	10	t test (two-tail, unpaired)	0.798197
1000 cds/m2	226.76	16.1831	10	t test (two-tail, unpaired)	0.79266
Fear conditioning (33Hz) (panel G)
Fat3∆TM/+	Mean	SEM	n (number of animals)	Test	p value (vs. static)
Context	73.47	16.9735	8
Static	30.9738	10.0865	8	Dunnett's multiple comparisons test	0.0009
Flicker	60.5638	13.0808	8	Dunnett's multiple comparisons test	0.0045
Fat3∆TM/∆TM
Context	63.4011	10.4133	9
Static	34.0422	10.2958	9	Dunnett's multiple comparisons test	0.006
Flicker	43.9711	13.8572	9	Dunnett's multiple comparisons test	0.2904
Spatial frequency threshold (c/d) (panel H)
	Mean	SEM	n (number of eyes)	Test	p value
WT	0.391625	0.0403285	8
Fat3∆TM/∆TM	0.38	0.0236126	10	t test (two-tail, unpaired)	0.797552
Figure S3
OMPL Score (panel D)
	Mean	SEM	No. of sections	n (number of animals)	Test	p value
Control	0	0	15	3
Bhlhb22 cKO	1	0	18	3	Nested	<0.0001
No. cells in IPL (panel G)
	Mean	SEM	No. of sections	n (number of animals)	Test
Control	2.79	0.66	14	3
Bhlhb22 cKO	7.53	1.2	15	3	Nested	0.0274
No. Bhlhb5+ cells in IPL + GCL (panel H)
	Mean	SEM	No. of sections	n (number of animals)	Test
Control	4.29	0.98	14	3
Bhlhb22 cKO	11.13	1.34	15	3	Nested	0.057
fERG amplitudes (panel J)
	Control						Bhlhe22cKO
	0.5	10	20	30	40	50	0.5	10	20	30	40	50
Mean	476.1	128.4	62.9	40.47	18.61	12.06	500.6	120.5	56.74	29.89	19.31	6.983
SEM	33.11	9.539	5.315	5.864	3.412	1.417	54.35	10.72	5.036	3.532	3.505	2.257
p value (t test)							0.692	0.5946	0.4198	0.1529	0.8892	0.0861
n (number of eyes)	8	6	6	6	6	6	6	6	6	6	6	6
fERG 20Hz Implicit time (panel K)
	Mean	SEM	n (number of eyes)	Test	p value
Control	39.6667	1.11555	6
Bhlhe22 cKO	38.3333	1.14504	6	t test (two-tail, unpaired)	0.423724
Figure S4
No. of cones (panel E)
	Mean	SEM	No. of sections	n (number of animals)	Test	p value
WT	27.77	0.907	13	4
Fat3∆TM/∆TM	29	0.593	14	4	t test	0.2931
VSX2 Thickness (panel F)
	Mean	SEM	No. of sections	n (number of animals)	Test	p value
WT	21.09	1.045	15	4
Fat3∆TM/∆TM	21.59	0.969	15	4	Nested	0.9926
BC morphology (panel I)
Dendrite OPL
	Mean	SEM	n (number of animals)	No. of cells	Test
WT	1	0	5	12
Fat3∆TM/∆TM	1	0	7	22	Mann-Whitney
Axon IPL only
	Mean	SEM	n (number of animals)	No. of cells	Test
WT	1	0	5	12
Fat3∆TM/∆TM	0.4379	18.64	7	22	Mann-Whitney
Axon OMPL or IPL+OMPL
	Mean	SEM	n (number of animals)	No. of cells	Test
WT	0	0	5	12
Fat3∆TM/∆TM	0.5621	18.64	7	22	Mann-Whitney
Figure S5
CtBP2 Mean Fluo (Panel J)
	Mean	SEM	No. of sections	n (number of animals)	Test	p value
WT control	1	0.02	36	8
Fat3∆TM/∆TM	1.11	0.02	36	8	Nested	0.0284
CtBP2 Mean Fluo (Panel M)
	Mean	SEM	No. of sections	n (number of animals)	Test	p value
WT control	1	0.02	36	9
Fat3∆ICD/∆ICD	1.03	0.02	36	9	Nested	0.4511
Figure S6
Grik1 RNA (Panel C)
	Mean	SEM	No. of sections	n (number of animals)	Test	p value
WT control	1	0.03	16	4
Fat3∆TM/∆TM	0.75	0.04	17	4	Nested	0.0137
Grm6 RNA (Panel D)
	Mean	SEM	No. of sections	n (number of animals)	Test	p value
WT control	1	0.02	16	4
Fat3∆TM/∆TM	0.98	0.03	17	4	Nested	0.8153
GRM6 Int Density in OPL (Panel I)
	Mean	SEM	No. of sections	n (number of animals)	Test	p value
WT control	1	0.08	35	8
Fat3∆TM/∆TM	1.15	0.09	41	9	Nested	0.4362
GRM6 Int Density in OPL (Panel J)
	Mean	SEM	No. of sections	n (number of animals)	Test	p value
WT control	1	0.09	21	5
Fat3∆ICD/∆ICD	0.86	0.07	22	5	Nested	0.5296
fERG 30Hz amp (panel K)
	Mean	SEM	n (number of eyes)	Test	p value (vs. WT)
WT control	18.7	2.05	6	t test
Ptprs KO/KO	24.5	2.86	6	t test	0.1307
fERG 20Hz implicit time (panel L)
	Mean	SEM	n (number of eyes)	Test	p value (vs. WT)
WT control	34.28	0.63	6	t test
Ptprs KO/KO	34.48	1.39	6	t test	0.8996
d-wave amplitude Step ERG (panel N)
	Mean	SEM	n (number of eyes)	Test	p value
WT control	55.58	6.43		t test
Ptprs KO/KO	46.4	5.94		t test	0.3188

## Sheet: Fig1
dTM, scotopic, Oscillatory potentials
OP peak amplitude (lowest point to highest point amplitude)
Unit: μV
Hets	149.58	163.935	78.0299	121.631	110.688	195.771	129.146	224.947
Fat3-/-	113.963	159.489	81.1075	172.038	137.851	185.393	129.586	163.794	325	331.256
OP peak implicit time (highest point timing)
Unit: msec
Hets	34	34	35	35	34	35	34	34
Fat3-/-	35	36	33	32	33	33	34	34	33	34
fERG amplitude
WT
Frequency
0.5	475.4	431.9	540	548.5	482.6	469	445.5	501.6	415	468.2
10	112.3	107.3	102.2	110.1	120.8	131.6	71.83	91.81	76.88	94.13
20	57.18	57.5	46.99	49.05	60.81	64.39	43.26	48.5	28.33	38.56
30	46.15	41.23	40.85	47.25	41.89	39.33	38.16	48.95	46.69	43.77
40	22.76	18.59	28.79	29.59	30.99	26.84	15.2	19.85	22.67	20.58
50	14.89	13.89	18.4	17.23	18.12	17.92	8.159	7.85	13.02	15.34
Fat3∆TM/∆TM
Frequency
0.5	312.2	341.9	492.2	489.3	485.2	462.6	514.3	375	537.2	645.3
10	38.34	43.14	89.83	87.69	57.91	63.59	150.1	117.9	131.9	161.8
20	7.683	13.06	34.67	29.41	17.02	16.23	73.22	59.09	48.42	57.52
30	3.372	5.707	3.661	3.745	7.422	5.99	26.93	20.65	19.04	30
40	2.677	3.27	0	0	0	0	4.358	5.372	10.37	16.18
50	0	0	0	0	0	0	0	0	7.577	8.07
implicit time 20Hz
WT	Fat3∆TM/∆TM
36	49
37	46
35	46
36	47
38	45
38	44
37	51
39	50
34	41
35	43
Step ERG d-wave
WT	Fat3∆TM/∆TM
40.82	48.51
52.2	42.87
29.79	24.92
36.15	21.02
41.14	32.89
38.1	29.87
33.03	20.82
30.88	20.05
45.28	29.02
41.76	32.44

## Sheet: S1
Scotopic (0.1 cd s/m2)
Fat3∆TM/+	1	2	3	4	5	6	7	8
b amp	545.4	484.3	482.7	513.9	646.8	708.1	615.1	596.9
b i.t.	86	86	90	88	82	83	73	73
a amp	65.74	48.49	62.66	73.27	60.51	77.76	71.15	80.5
a i.t.	23	23	23	24	23	23	22	22
Fat3∆TM/∆TM	1	2	3	4	5	6	7	8	9	10
b amp	379.1	348.3	610.3	582	444.1	400.3	592.9	559.5	496.1	502.8
b i.t.	95	95	77	83	57	58	60	59	81	80
a amp	56.76	50.21	101.6	111.2	176.4	161.5	81.41	90.18	52.73	56.74
a i.t.	25	25	22	23	22	22	22	23	23	24
Photopic (bkg: 30 cd/m2)
Fat3∆TM/+	1	2	3	4	5	6	7	8
1 cds/m2	22.79	20.41	22.09	24.97	32.19	33.88	46.36	40.58
10 cds/m2	130.9	116.3	145.3	162.9	151.8	186.2	220.1	200.6
100 cds/m2	175.1	158.3	205.7	224.6	216.7	268.2	276	261.9
1000 cds/m2	188	178.7	206	232.1	246.6	310.7	266.4	234.1
Fat3∆TM/∆TM	1	2	3	4	5	6	7	8	9	10
1 cds/m2	17.18	14.54	18.12	14.42	24.14	18.85	32.68	30.88	32.03	33.36
10 cds/m2	98.31	106.4	182.8	155.8	142.9	129.4	195	189.1	181.1	189.9
100 cds/m2	126.6	138.8	239	219.3	210.6	205.9	233	239.2	285.1	276.3
1000 cds/m2	164.3	180.1	269.9	250.1	223.4	189	313.6	289.2	188.4	199.6
Fear conditioning (33Hz)
Fat3∆TM/+	1	2	3	4	5	6	7	8
Context	152.26	47.06	25.76	73.83	130.13	91.05	45.89	21.78
Static	79.12	15.26	2.01	30.29	66.93	35.46	14.14	4.58
Flicker	93.83	43.42	8.95	66.37	105.8	100.05	46.53	19.56
Fat3∆TM/∆TM	1	2	3	4	5	6	7	8	9
Context	30.38	86.87	54.13	44.13	38.46	72.93	90.95	32.22	120.54
Static	15.87	71.36	40.23	21.61	8.9	15.19	18.13	16.49	98.6
Flicker	18.51	114.7	29.87	21.44	8.42	15.73	63.17	15.09	108.81
Spatial frequency threshold c/d
WT	Fat3∆TM/∆TM
0.406	0.453
0.286	0.347
0.364	0.317
0.347	0.419
0.603	0.472
0.494	0.386
0.244	0.389
0.389	0.281
	0.467
	0.269

## Sheet: Fig 2
fERG amplitude Ptf1acre
Control
0.5	773.1	825.2	599.7	515.8	501.5	562.4	611.9	543.5
10	203.4	219.9	232.8	206.1	142.6	165.8	164.8	153.9
20	106	109.3	144.5	125.4	72.51	84.31	78.78	75.64
30	61.06	62.74	41.57	32.78	28.63	35.91	40.34	38.12
40	15.52	18.95	14.2	10.68	11.83	15.35	19.04	15.93
50	10.37	13.58	10.1	7.722	4.748	6.147	6.729	8.269
Ptf1acKO
0.5	364.9	438.4	377.8	669.8	541.2	577.6	657.5	610.8
10	120.3	135.9	113.2	205.7	152.7	156.7	209.5	197.5
20	32.01	34.81	69.27	98.11	70.4	75.98	107.3	96.27
30	21.95	25.9	17.22	23.51	23.11	22.79	60.02	55.95
40	6.392	14.57	0	0	7.133	9.717	21.37	16.5
50	0	0	0	0	8.321	8.048	10.1	14.43
20Hz i.t.
PTF1A-cre
Hets	1	2	3	4	5	6	7	8
	40	41	38	40	37	38	39	39
cKO	1	2	3	4	5	6	7	8
	41	42	40	42	35	35	38	38

## Sheet: Fig 4
OMPL Score			No. Cells in IPL			No. Bhlhb5+ in IPL + GCL
WT	Isl1 cKO		WT	Isl1 cKO		WT	Isl1 cKO
0	1		2	5		6	7
0	1		1	3		3	6
0	0.666667		1	5		3	9
0	0.666667		3	6		4	6
0	0.666667		3	7		6	11
0	0.666667		0	6		3	7
0	0		0	7		3	8
0	1		1	6		1	15
0	0		3	6		4	11
0	1		0	5		4	9
0	1		1	4		5	9
0.666667	1		0	2		2	8
0.666667	1			2			6
0	1			4			12
	1			6			16
	1			7			10
	1			4			9
	1			7			9
	1
fERG amplitude Isl1cKO
control
0.5	524.4	597.3	563.5	567.7	470.2	474.6
10	128.9	150.4	108.5	120.4	94.32	99.76
20	62.19	73.47	50.72	53.94	35.3	41.25
30	31.7	37.62	21.93	23.56	16.13	18.64
40	5.075	6.29	0	0	0	0
50	0	0	0	0	0	0
Isl1 cKO
0.5	660.8	644.5	526.8	502.6	504.2	447.4
10	203.5	196.4	113.3	106.8	75.95	75.76
20	107.9	107.3	58.64	58.19	36.47	35.71
30	40.87	39.68	42.87	41.21	20.93	19.61
40	0	0	0	0	9.698	8.452
50	7.317	9.572	0	0	0	0
20Hz i.t.
Isl1-cre
Hets	1	2	3	4	5	6
	37	38	40	41	36	37
cKO	1	2	3	4	5	6
	39	39	37	37	39	40

## Sheet: S3
OMPL Score			No Cells in IPL			No Bhlhb5+ in IPL + GCL
WT	Bhlhb22 cKO		WT	Bhlhb22 cKO		WT	Bhlhb22 cKO
0	1		1	10		2	17
0	1		9	7		9	5
0	1		4	8		3	12
0	1		2	11		10	18
0	1		1	8		4	15
0	1		2	3		1	8
0	1		3	15		2	19
0	1		3	9		9	18
0	1		5	4		9	10
0	1		1	11		1	12
0	1		1	1		1	9
0	1		1	3		2	8
0	1		6	1		7	4
0	1		0	6		0	7
0	1			16			5
	1
	1
	1
fERG Amplitude Bhlhe22cre
Control
0.5	618.7	521.9	487.4	513	403.4	546	362.1	356.5
10	143.2	113.1	113.6	123.8	107.9	168.6
20	74.08	56.21	57.03	54.94	51.18	83.94
30	52.76	41.95	42.83	51.3	12.99	41.01
40	18.25	19.48	26.31	28.58	6.037	12.98
50	15.95	15.71	8.5	9.187	9.231	13.76
Bhlhe22cKO
0.5	565.7	663.9	491.2	583.1	297.8	402.1
10	119.1	156.4	95.02	133.6	86.05	132.7
20	58.36	72.86	41.65	63.83	42.56	61.15
30	27.68	40.81	23.24	38.65	18.54	30.39
40	23.48	31.21	13.76	25.04	8.573	13.77
50	11.27	11.81	8.455	10.36	0	0
20 Hz i.t.
Bhlhe22-cre
Hets	1	2	3	4	5	6
	38	37	38	39	44	42
cKO	1	2	3	4	5	6
	35	35	39	39	40	42

## Sheet: Fig 5
fERG amplitude Fat3∆ICD
∆ICD/+
Frequency
0.5	378.6	350.4	504.9	433.5	489.4	491.5	264.6	339.8	257.6	409.9
10	50.3	48.14	65.96	49.56	63.41	64.83	37.1	43.4	45.83	82.97
20	21.58	20.22	36.07	26.87	25.74	27.08	24.21	32.84	23.9	45.37
30	20	18.81	28.44	22.87	28.27	32.73	26.05	29.68	14	19.59
40	13.41	14.06	12.05	6.321	14.38	14.63	12.63	13.71	12.53	13.09
50	3.504	1.576	11.62	11.72	7.2	10.47	3.425	6.731	9.069	7.982
∆ICD/∆ICD
Frequency
0.5	390.1	376.2	362.6	400.2	472.7	330.1	379.7	454.4	513.7	495.5
10	44.96	53.12	38.82	39.03	55.92	36.88	39.06	50.05	60.08	62.62
20	16.28	20.83	6.11	6.129	21.32	16.55	14.84	15.92	22.38	24.84
30	0	0	0	0	12.9	9.056	11.05	12.06	11.96	13.22
40	0	0	0	0	0	0	0	0	0	0
50	0	0	0	0	0	0	0	0	0	0
fERG implicit time 20Hz			step ERG d-wave
∆ICD/+	∆ICD/∆ICD		∆ICD/+	∆ICD/∆ICD
37	45		31.73	6.769
36	43		25.81	8.852
38	46		34.37	37.67
37	45		45.13	32.57
36	41		25.02	2.696
37	39		15.49	1.404
35	41		50.81	18.34
38	40		50.28	15.2
40	39		45.79	11.67
40	40		36.85	9.204

## Sheet: Figure 6
Western blot							PTPsigma Int Density OPL			HOMER1 Int Density OPL
Full membranes. Upper: 1min exposure with MW. Lower: 3min exposure							WT	Fat3∆TM/∆TM		WT	Fat3∆TM/∆TM
The sections shown in the paper are shown in yellow boxes							0.874715	0.544196		0.627968	0.952788
							0.714637	0.593506		1.19606	0.585776
							0.804502	0.40234		0.823773	1.04994
							0.771629	0.249229		1.17776	0.888303
							0.835946	0.292644		0.898674	1.04356
							1.01121	0.781098		1.07489	0.916978
							0.713922	0.580821		1.17851	0.809857
							0.876859	0.555451		1.02237	1.0795
							1.16932	0.888472
							1.79588	0.524543
							1.03354	0.701416
							0.919559	0.618518
							1.15628
							1.12234
							1.24436
							0.955291

## Sheet: Figure 7
	GRIK1 Int Density OPL			GRIK1 Int Density OPL			GRIK1 Int Density OPL
	WT	Fat3∆TM/∆TM		WT	Fat3∆ICD/∆ICD		WT	PtprsKO/KO
	1.39069	0.627314		1.07997	0.511315		1.22249	0.577657
	1.25574	0.923964		1.21035	0.705316		1.62209	1.15878
	1.51949	1.11467		0.971577	0.626773		1.23503	0.493552
	1.07396	0.223603		1.0996	0.29218		1.05043	1.01057
	1.36448	1.25853		0.54823	0.998282		0.412755	0.623134
	1.01541	0.107619		0.651122	1.14437		0.343732	0.548416
	1.20166	1.30258		0.782289	1.12709		0.819585	0.654991
	1.06448	0.15892		0.893034	0.768151		0.512943	0.30972
	0.279922	0.134942		0.73045	0.551372		0.605205	0.83359
	1.51503	1.02378		1.02656	0.751657		1.76375	0.450537
	0.855935	0.422113		0.926022	0.700604		1.16216	0.495091
	1.24849	0.617277		0.871828	0.564724		1.39932	0.555727
	1.10965	0.354642		1.79785	0.776005		0.894457	0.768953
	1.13028	0.541999		1.25826	0.889107		1.08444	0.626828
	0.576014	0.288286		1.03755	0.795641		0.871603	1.00111
	0.43438	0.611143		1.11531	0.184576
	0.511331	0.444417					0.88924	0.767264
	1.54291	0.312821					1.03016	1.01604
	0.319512	0.494045					0.685231	0.837734
	1.53288	0.306687					0.724056	0.521165
	1.48827						0.731967	0.422336
	1.34831						1.27881	0.639589
	0.43215						1.39383	0.882889
	0.366909						0.784181	0.545629
	0.422113						0.95275	1.10964
							1.03551	0.778461
							0.891652	0.439984
							1.11645	0.332757
	0.919984	0.17096		1.14152	1.07188		1.05803	0.474184
	0.946916	0.373146		1.01661	0.881036		1.18303	0.565346
	0.469165	0.167057		1.25917	0.969791		1.2451	0.482096
	1.06167	0.133489		1.33163	1.08522
	0.552303	0.25644		0.84829	1.01158
	0.731069	0.186963		0.986831	0.916153
	0.443794	0.46292		0.940305	1.06032
	0.399297	0.484387		0.750051	0.484377
	0.41491	0.276737		0.933193	0.630772
	0.99961	0.268931		0.710192	0.757311
	0.579235	0.68306		0.785761	0.599211
	1.29352	1.71429		0.684559	0.371173
	0.922326	1.02849		1.13841	0.920302
	0.90203	1.04879		0.959716	0.474301
	0.521468	0.338017		1.48751	0.547202
	2.36651	0.501171		1.02625	1.00165
	1.32006	0.361436
	2.0445	0.364169
	2.11163
	0.465076	0.690384
	0.81936	0.703778
	1.00449	0.619509
	0.940973	0.516435
	1.18065	0.672821
	1.25365	0.641508
	0.821045	0.647008
	1.26244	0.746711
	0.815545	0.588463
	0.771814	0.844286
	0.679739	0.667587
	1.42893	0.597422
	1.04662	0.749727
	0.808094	0.455052
	1.26421	0.576754
	1.43736	0.673264

[truncated: 3 more sheets: S4, S5, S6]
